# Supplementary material for: High Coverage Mitogenomes and Y-Chromosomal Typing Reveal Ancient Lineages in the Modern-Day Székely Population in Romania
Source: Genes (Basel). 2023 Jan 3;14(1):133. doi: 10.3390/genes14010133 (PMC9858685; doi:10.3390/genes14010133)
Supplement: Supplementary file 1 [file genes-14-00133-s001.zip]

Archive with 2 entries (2 files):
- Supplementary_Information_Borbely-et-al.pdf
- Supplementary_Tables_Borbely-et-al.xlsx
